# Supplementary material for: Screening for Biomarkers for Progression from Oral Leukoplakia to Oral Squamous Cell Carcinoma and Evaluation of Diagnostic Efficacy by Multiple Machine Learning Algorithms
Source: Cancers (Basel). 2022 Nov 25;14(23):5808. doi: 10.3390/cancers14235808 (PMC9738227; doi:10.3390/cancers14235808)
Supplement: Supplementary file 1 [file cancers-14-05808-s001.zip]

Archive with 9 entries (9 files):
- Figure S1.pdf
- Figure S2.pdf
- Figure S3.pdf
- Figure S4.pdf
- Table S1. Information on the GEO datasets.xlsx
- Table S2. Primer sequences.xlsx
- Table S3. VennDiagram result.xlsx
- Table S4. GO and KEGG pathway enrichment analyses.xlsx
- Table S5. Gene set enrichment analysis (GSEA).xlsx
