# Supplementary material for: Screening for Biomarkers for Progression from Oral Leukoplakia to Oral Squamous Cell Carcinoma and Evaluation of Diagnostic Efficacy by Multiple Machine Learning Algorithms
Source: Cancers (Basel). 2022 Nov 25;14(23):5808. doi: 10.3390/cancers14235808 (PMC9738227; doi:10.3390/cancers14235808)
Supplement: Supplementary file 1 [file cancers-14-05808-s001.zip › Table S1. Information on the GEO datasets.xlsx]

## Sheet: Sheet1
Supplementary Table 1. Information on the GEO datasets
Accession	ID	species	Type	Platform	Samples
GSE26549	200026549	Homo sapiens	Expression profiling by array	GPL6244	86 OLK
GSE85195	200085195	Homo sapiens	Expression profiling by array	GPL6480	1 normal tissue, 15 OLK and 34 OSCC
GSE85514	200085514	Homo sapiens	Genome variation profiling by array	GPL22311	24 OLK and 38 OSCC
