# Supplementary material for: Screening for Biomarkers for Progression from Oral Leukoplakia to Oral Squamous Cell Carcinoma and Evaluation of Diagnostic Efficacy by Multiple Machine Learning Algorithms
Source: Cancers (Basel). 2022 Nov 25;14(23):5808. doi: 10.3390/cancers14235808 (PMC9738227; doi:10.3390/cancers14235808)
Supplement: Supplementary file 1 [file cancers-14-05808-s001.zip › Table S2. Primer sequences.xlsx]

## Sheet: Sheet1
Supplementary Table 2. Primer sequences
genes	direction	sequences
β-actin	FORWARD	CTCCATCCTGGCCTCGCTGT
	REVERSE	GCTGTCACCTTCACCGTTCC
DHX9	FORWARD	ACTTGAAACCCACATGACACCAGAG
	REVERSE	GCCAATTCCTCCTAGACGCAGAAG
BCL2L12	FORWARD	CCCTCGGCCTTGCTCTCT
	REVERSE	GGGCCACCAAAGCATAGAAG
RAD51	FORWARD	TGCGACTCGCTGATGAGTTT
	REVERSE	CTGGTTGTTGATGCATGGGC
MELK	FORWARD	TCACCTCACGGCTACCTATCTTCTG
	REVERSE	CACTGGCTTGTCCACAGGAGAAAG
CDC6	FORWARD	AGGCACAGGCTACAATCAGTTTTCC
	REVERSE	CGAGGAGAACAGGTTACGGTTTGG
ANLN	FORWARD	AGCAGCAGTGTTAAGCAGGAAGC
	REVERSE	CGCATCATCAGCACTTGAGGATAGG
KIF4A	FORWARD	TGCCAACAAGCGTCTCAAGGATG
	REVERSE	TCCATTCCACGGCTCTGAGTCTC
