# Supplementary material for: Screening for Biomarkers for Progression from Oral Leukoplakia to Oral Squamous Cell Carcinoma and Evaluation of Diagnostic Efficacy by Multiple Machine Learning Algorithms
Source: Cancers (Basel). 2022 Nov 25;14(23):5808. doi: 10.3390/cancers14235808 (PMC9738227; doi:10.3390/cancers14235808)
Supplement: Supplementary file 1 [file cancers-14-05808-s001.zip › Table S3. VennDiagram result.xlsx]

## Sheet: Sheet1
Supplementary Table 3. VennDiagram result
WGCNA_Hub_Genes	DEG_Up_Genes	DEG_Down_Genes	Up-Regulated Genes	Down-Regulated Gene
ACYP1	MMP10	LOR	ANLN	HIST1H4L
ALG8	MMP1	ARG1	APOBEC3B
ANKRD34B	INHBA	CRNN	AURKA
ANLN	MMP3	LCE2C	BCL2L12
APITD1-CORT	SAA1	DAPL1	CDC20
APOBEC3B	LAMC2	LCE2B	CDC25A
AQR	IFI6	A_24_P290087	CDC6
ARHGAP11A	CXCL1	KRT2	CEP55
ARHGAP11B	KRT18	AADACL2	DHRS2
ARL6IP6	MMP9	MAL	DHX9
ASPM	BST2	ASPRV1	EIF4A1
ATAD2	A_24_P161733	CALML5	ENO1
ATAD5	SAA2	MFAP4	FEN1
AUNIP	BATF2	SLURP1	FOXM1
AURKA	A_24_P350060	NP086224	GINS2
AURKB	A_24_P255954	DPT	KIF22
BCL2L12	CXCL10	COMP	KIF2C
BIRC5	A_24_P584463	DSC1	KIF4A
BORA	FLJ40504	CLEC3B	KIFC1
BRCA1	WARS	CILP	LIG1
BRCA2	GBP5	CXCL12	MELK
BRIP1	A_23_P373017	LCE1F	MYBL2
BUB1	A_24_P306704	KRT13	NOP56
BUB1B	SPP1	FLG	POLA2
C10orf67	ISG15	LY6G6C	RAD51
C17orf47	LOC442249	HOPX	TACC3
C1orf112	CSAG1	A_23_P331098	TPX2
C4orf27	ENST00000312876	KLK12
CACYBP	IFIT3	LCE3A
CASC5	A_24_P281443	LCE2A
CCDC15	A_24_P418687	FCER1A
CCDC150	MMP11	TGM3
CCDC77	FST	SPINK5
CCNA2	A_24_P383660	P11
CCNB1	A_23_P123234	SPRR3
CCNB2	A_24_P195164	TM7SF2
CCNE2	IDO1	NTRK2
CCNF	TNFRSF12A	SPNS2
CCNI2	A_24_P186746	NMU
CDC20	A_24_P281374	GATM
CDC25A	PSMB9	TYRP1
CDC25C	A_24_P247233	TMEM45B
CDC45	SH2D5	MGST1
CDC6	ENST00000383620	IL1F7
CDC7	A_24_P16230	PTGDS
CDCA2	A_23_P122650	RDH12
CDCA3	PLAUR	CRLF1
CDCA5	SLC16A3	CARD18
CDCA8	A_24_P230466	HLF
CDK1	PLAU	CDSN
CDK2	A_24_P101771	LCE3B
CDKN3	TNFRSF6B	CHP2
CENPA	MMP7	KRT23
CENPE	CACNA1E	ANXA9
CENPF	A_24_P230057	CD36
CENPH	A_24_P358406	KRT4
CENPI	MMP12	WFDC5
CENPJ	SDC4	A_23_P111766
CENPK	IFI44L	ANGPTL1
CENPL	CXCL11	CWH43
CENPN	APOBEC3B	FETUB
CENPO	AIM2	ATP1A2
CENPQ	STAT1	SILV
CENPW	PDPN	ELMOD1
CEP152	ENST00000376793	CYB5A
CEP44	A_24_P247454	C5orf46
CEP55	A_24_P24645	SPINK7
CEP85	A_24_P845223	MUC15
CHAF1A	ITGA3	PLBD1
CHAF1B	ENST00000445222	VSIG10L
CHEK1	LOC100130935	ADRA2A
CHEK2	SLC15A3	KRT1
CISD1	AREG	ADH7
CIT	A_24_P169843	WFDC12
CKAP2	CXCL9	GSTA4
CKAP2L	A_24_P264293	HAL
CKAP5	GBP1	PLAGL1
CKS1B	M31157	ELOVL4
CKS2	APOBEC3A	CFD
CLDN16	MUC1	DSG1
CLSPN	LOC100294102	CYP1B1
COLGALT2	A_24_P264644	A_32_P153916
COPS3	AL833005	LCE3D
CSE1L	HLA-H	SCARA5
CTPS1	MFAP2	PRSS2
CYCSP51	A_24_P792988	JMJD7-PLA2G4B
DARS2	C19orf21	CTSG
DBF4	IL8	UGT1A6
DDIAS	IRF1	SCEL
DDX21	ENST00000440587	MYH2
DDX39A	A_24_P161827	FAM107A
DEK	MMP13	CYBRD1
DEPDC1	CSAG2	CCL14
DEPDC1B	EFHD2	A_32_P184888
DEPDC4	CDH3	PBX1
DHFR	F3	AZGP1
DHRS2	LY6E	KLK7
DHTKD1	CFB	SH3GL3
DHX15	PHLDA1	BX096446
DHX9	CD274	MPZL3
DIAPH3	IGF2BP3	CLDN17
DLGAP5	SPHK1	HPGD
DNA2	HLA-L	A_32_P162494
DNAJC2	MDFI	CYP2C18
DNAJC9	C1QTNF6	ANKRD35
DONSON	PMEPA1	HBB
DSCC1	A_24_P358131	LOC100134361
DSN1	NP101106	FAM189A2
DTL	A_32_P156776	SLIT3
DUT	HERC6	RHCG
E2F7	ENST00000383518	HBA1
E2F8	ICAM1	ACPP
ECT2	IL1B	ITM2A
EIF4A1	IL24	NGEF
EIF4A3	IFI35	SEPP1
EME1	GPR78	NDRG4
EMG1	DKK1	CUGBP2
EML5	CTSB	A_24_P643776
ENO1	A_24_P686014	TMPRSS11B
EPRS	CYP27B1	SFRP1
ERCC6L	UBE2L6	SORT1
ERI2	C1QA	C21orf34
ESCO2	A_24_P375360	C9orf125
ESYT2	DDIT4	FMO2
EXO1	A_32_P188143	A_24_P928250
EXOSC10	USP18	MLANA
EXOSC2	SOX3	MYH7
EXOSC8	FAP	HRASLS
FAM111B	HLA-A	A_32_P61298
FAM72B	SOCS3	RPTN
FANCA	CCL4	KRT9
FANCB	A_32_P80016	CCL19
FANCC	AGRN	SERPINB13
FANCD2	SDHA	ABCG4
FANCI	ENST00000383497	CAPNS2
FANCL	UBE2S	SPARCL1
FANCM	SERPINA3	FRY
FBXO5	CCDC108	WISP2
FEN1	GSDMD	C5orf23
FIGNL1	LY6K	A_32_P121140
FOXM1	hCG_1988300	DNASE1L3
GAB2	C1QB	TPRG1
GEMIN8P4	LTBR	PPAP2B
GEN1	GNLY	HES5
GINS1	ARPC1B	A_32_P52153
GINS2	CCM2	SDR9C7
GINS3	ITGB4	DIO2
GINS4	PARP9	CCDC64B
GMNN	CDC25B	NEFM
GPATCH4	PTHLH	A_32_P211276
GSG2	MFSD10	AK095707
GSTCD	DFNA5	MYRIP
GTPBP4	VEGFC	TNNC2
GTSE1	TRAF4	TNNI2
H2AFZ	FCGR3A	BE716310
HAT1	A_24_P6850	SELE
HAUS2	GRINA	ID2
HAUS8	NP087005	SASH1
HDAC1	A_32_P199824	ZDHHC11
HEATR1	MX1	PRSS3
HELLS	IL6	LAMB4
HIST1H1B	HLA-F	MGP
HIST1H1C	DHRS2	GALNTL1
HIST1H1D	PLOD1	RBP7
HIST1H2AB	CA9	ALOX12B
HIST1H2AE	IFIT1	IL20RA
HIST1H2AG	IL11	MYH11
HIST1H2AI	CSPG4	A_23_P253701
HIST1H2AK	GALNT14	NEB
HIST1H2AL	COL4A1	TMEM45A
HIST1H2AM	CXCL2	LRRC20
HIST1H2BC	MOV10	FAM3B
HIST1H2BF	C9orf167	VIT
HIST1H2BH	A_24_P247303	CLIC3
HIST1H2BI	A_24_P655888	A_32_P5205
HIST1H2BJ	OSM	AADAC
HIST1H2BK	FOSB	GRHL3
HIST1H2BL	KLHDC7B	CDH19
HIST1H2BM	ZNF469	FAM3D
HIST1H2BO	DDX60	NOV
HIST1H3B	COL11A1	KAT2B
HIST1H3D	TSPAN1	SOX21
HIST1H3F	CYR61	GULP1
HIST1H3G	TMEM132A	DNASE1L2
HIST1H3H	TLR2	DEFB1
HIST1H3I	PLEK2	GPX2
HIST1H3J	IL4I1	SLC19A2
HIST1H4D	ARL4C	LEPR
HIST1H4F	CDKN2A	C14orf132
HIST1H4H	FXYD5	CKM
HIST1H4I	VPS18	A_24_P264573
HIST1H4L	BAK1	AIF1L
HIST2H2AA4	LAG3	ZNF573
HIST2H2AB	SLC39A7	PCOLCE2
HIST2H2BA	LRFN4	HSPC159
HJURP	PPP1CA	CYP2R1
HMBS	SH3TC1	DA093175
HMGB1	COL7A1	TMEM125
HMGB1P10	KLK3	KLK11
HMGB1P4	COL10A1	A_23_P84475
HMGB2	GDF15	P2RY14
HMGB3	SLC26A1	NOSTRIN
HMGN2P17	ENST00000426581	ARL5A
HMGN2P18	SDSL	ABCA12
HMGN2P25	CD68	EPHX2
HMGN2P27	MYBL2	ENST00000430213
HMMR	TAP1	PID1
HNRNPF	IL23A	EPHB6
HYLS1	CB162722	MOXD1
IGFBP3	A_23_P384355	A_23_P8812
INTS9	ETV7	CLEC10A
IPO7	GJB3	ALDH2
IPO9	CAMK2N1	SGEF
IQGAP3	TTYH3	A_32_P83453
ITGB3BP	A_32_P112546	SOX2
KIAA0101	FOS	TXNIP
KIAA1524	OASL	CYP4B1
KIAA2022	PARP12	NR2F1
KIF11	ACTN1	CLU
KIF14	RIN1	CD1A
KIF15	A_24_P409420	EXPH5
KIF18A	LOC100131733	KRTDAP
KIF20A	ADAMTS4	LIMCH1
KIF20B	A_24_P102456	C14orf139
KIF22	CTSL1	IL17RD
KIF23	DPP3	ACAT2
KIF24	RHOT2	RHBG
KIF2C	LOC100132831	A_24_P127174
KIF4A	CDC20	PTN
KIF4B	A_32_P74942	C2orf54
KIFC1	RHBDL1	PLAC9
KNSTRN	TBC1D2	NFIA
KNTC1	PSMB8	MPP7
KPNA2	SCG5	CAMK1D
LBR	CCL5	A_32_P133038
LCMT2	LOC100294179	TPPP3
LIG1	INPPL1	ENST00000313664
LIN9	KYNU	RAI2
LINC00477	LSR	SYNPO2L
LINS	XAF1	A_32_P224040
LMNB1	H1FX	AK124173
LOC100129884	SAMD9L	RASA4
LOC81691	IL1A	CCDC48
LRR1	RARRES3	A_32_P127209
M1AP	A_24_P279760	CNKSR3
MAD2L1	FSTL3	FAM25A
MASTL	ARSI	P2RY1
MCM10	GZMB	AKR1C1
MCM3	ENST00000406213	SLC16A6
MCM4	NEDD4L	PPP1R3C
MCM5	DAPK3	CBX7
MCM6	TNC	EVPLL
MCM7	TMED9	POF1B
MCM8	ELF3	AQP1
MCMBP	P4HA2	CB105346
MELK	MMP14	JAM2
MIR106A	PSMD13	RCAN2
MIS12	NP091869	NEBL
MIS18A	CHST11	EHF
MKI67	FUS	KGFLP1
MMS22L	MYH9	MYL2
MND1	NCLN	KRT76
MRPL9	DCBLD2	A_32_P119949
MSH2	HBEGF	VASN
MSH6	ADAM8	SOD3
MTAP	CCL20	KLF8
MTBP	MOP-1	ALDH3A1
MTFR2	C1orf38	GPIHBP1
MTHFD1	A_24_P689119	IL1F8
MTHFS	ENST00000331807	TRIM63
MYBL2	MARCKSL1	A_23_P159211
MYRFL	BASP1	THBS4
NASP	HRASLS2	EMX2OS
NCAPD2	IFI44	SPRR2G
NCAPD3	HMGA2	SP5
NCAPG	GNA15	SELP
NCAPG2	SERPINH1	ASAP3
NCAPH	HDAC3	MCEE
NDC1	ADA	SLN
NDC80	PKMYT1	A_24_P691826
NEIL3	KCNN4	BX647871
NEK2	A_24_P298179	A_32_P227921
NIF3L1	A_24_P401601	BC043173
NOLC1	PFN2	A_24_P911973
NOP56	RAC2	A_24_P926115
NOP58	SAPS1	KBTBD11
NRM	GALE	RALGAPA2
NUDT21	NP286827	PKIA
NUF2	APOC1	SLC47A1
NUP107	A_24_P7785	FBXW7
NUP155	TM4SF1	GPX3
NUP160	BCAR1	BLMH
NUP205	TRIML2	KRT77
NUP37	AUP1	UNC93A
NUP50	SYNGR4	EFR3B
NUP85	AA812298	CA3
NUP88	A_24_P401663	A_24_P538708
NUP93	SOD2	HDAC4
NUSAP1	FLNA	SERPINB4
NWD2	STIP1	FBLN1
OIP5	FN1	AK129956
OR2B2	APLN	LOC728323
OR2B6	IRF6	A_32_P209163
ORC1	TMEM171	KCNMB4
ORC6	PLA2G7	ABI3BP
PACRGL	IFIT2	AK095791
PARP2	SOX9	S100B
PAXIP1	OAS1	A_32_P33263
PBK	FADS3	APCDD1
PCNA	OAS2	KLRG2
PDS5A	PAK1	RERG
PHF19	CHPF2	RUNX1T1
PI4K2B	BAX	EPHX3
PLK1	SP110	SERPINB3
PLK4	ANXA3	A_32_P174258
PMCH	EPSTI1	CLDN5
POC1A	A_23_P250516	ARGLU1
POLA1	GAS6	STAR
POLA2	EIF4G1	CNFN
POLE2	CNN2	TCAP
POLQ	FADD	LIPE
PPIH	GALNT6	COX7A1
PRC1	P2RY6	A_32_P46456
PRIM1	DOHH	PI3
PRIM2	RTTN	NUPR1
PRPF4	ASS1	A_24_P472055
PRR11	CXCL3	SDR16C5
PSMC3IP	RIC8A	GNG11
PSMD12	ISG20	MXI1
PSMG1	ARHGEF5	IL1F5
PTPLAD1	MET	ATP12A
PTTG1	USP31	F13A1
PUS7	THBS1	NCRNA00087
QRFPR	LDLR	BF129169
RACGAP1	AP2M1	FBXL16
RACGAP1P	A_24_P924484	ART4
RAD18	BAP1	C6orf15
RAD51	NNMT	UBL3
RAD51AP1	A_32_P52713	KBTBD10
RAD54L	SLC38A5	AOX1
RBL1	SNX17	SYNM
RBM28	A_32_P156746	RGPD5
RFC3	RBCK1	DIAPH2
RFC5	LGALS3BP	A_32_P105397
RFT1	TBRG4	ZNF521
RFWD3	PACSIN3	MLPH
RHNO1	PVRL2	ZNF750
RIBC2	CD14	TF
RIF1	A_24_P384369	PNPLA3
RMI1	TDO2	SPTLC3
RN7SKP217	RGS1	GDPD3
RN7SKP85	DB229023	PDGFRA
RNASEH2A	A_24_P32178	AK026659
RNF212	UBD	CH25H
RNU6-1116P	ACOT7	TSTD1
RNU6-1124P	BAALC	A_23_P10488
RNU6-210P	COL5A1	C7orf41
RNU6-670P	TEAD4	C15orf59
RNU6-875P	CSF3	PITX2
RPA2	FBXO6	C5orf53
RRM1	FCGR1B	CPXM2
RRM2	NP089544	BC035096
RSL1D1	ADM	CD302
SAE1	ENST00000340243	EPHA4
SASS6	MAD1L1	A_23_P62857
SDC3	A_24_P471242	MYOT
SGOL1	IRF7	AOC3
SGOL2	PUS1	MYL1
SHCBP1	WDR54	XK
SKA1	TNFSF10	LGALS7B
SKA2	SERPINE1	CCDC3
SKA3	ZNF618	FGF7
SKP2	A_24_P461664	KIAA1370
SLBP	FPGS	CRIP1
SLC25A13	RHOC	PIR
SLC25A17	SLC1A5	A_24_P272515
SMC1B	C14orf162	REEP1
SMC2	LEPREL1	MYCBP2
SMC3	TNIP2	EMCN
SMC4	NUDC	LOC643669
SMIM2	RPS6KA1	KLK5
SNORD115-14	MDK	SLC47A2
SNRNP40	RRAS2	CIDEA
SNRPD1	GBP4	CPE
SNX5	GLT25D1	A_32_P161554
SPAG5	FJX1	BBOX1
SPATA5	NCRNA00152	BI497361
SPC25	TMED1	FGD4
SPDL1	MKL1	C1orf133
SPINT4	MICB	D4S234E
SSX2IP	ALDOA	AQP5
STIL	AURKA	SNHG5
SUV39H1	AAMP	AKR1B10
SUV39H2	CD276	EPS8
SYCP2	EML2	UTRN
SYNCRIP	LOC100131582	KLF3
TACC3	ST5	GDA
TAF5	RTP4	PRELP
TCF19	A_24_P755069	S100A4
TEX30	SYT12	NPR2
THAP10	A_24_P607107	FZD4
TICRR	A_24_P93111	ACTN2
TIMELESS	LOC541471	PRG4
TIMM17A	DDX58	ENO3
TIPIN	A_23_P359091	IGFL2
TK1	SYNPO	TTC39A
TMEM106C	TMEM92	PXMP4
TMEM150A	A_24_P179615	IL17D
TMEM194A	PGF	EFHA2
TMEM209	SLCO1B3	EDNRB
TMPO	ZNF787	CDO1
TNPO3	PML	RADIL
TOP2A	ENST00000323800	TMC5
TPX2	OAS3	PRINS
TRIM59	A_24_P298946	MAFA
TRIP13	MCM2	HOOK3
TSR1	TPX2	SPON1
TTK	PLEKHJ1	LOC344887
TUBA1B	A_24_P845082	OSBPL6
TXNL4B	PTK7	FYCO1
TYMS	FOXM1	ABLIM1
UBE2C	PTAFR	A_32_P146815
UBE2T	ST3GAL1	BG036341
UNC119	C1orf74	A_24_P925505
URB2	DAP	AL049990
USP1	A_24_P677525	LGALS2
USP14	ATP1A3	A_24_P170717
UTP14A	PROCR	FGD5
UTP20	ADPRHL2	FLJ20021
VAMP2	A_32_P186018	IDE
VMA21	PRPF31	NFE2L2
VRK1	APOBEC3G	CRYAB
VWA9	DB524775	NDN
WBP11P1	ZNF768	OCA2
WDHD1	CSF2	C4orf3
WDR76	EDARADD	ECHDC2
WHSC1	RALY	A_24_P236956
XPO1	ZGPAT	THRSP
XRCC2	CCDC24	SPAG17
YEATS4	HLA-DRB3	RMND5A
YPEL5	IER3	ULK3
YWHAE	ANXA2P1	NIPAL2
ZAK	TMC6	CADM1
ZGRF1	ITPR3	EBF1
ZNF695	PPM1G	MDFIC
ZNF821	C17orf70	A_32_P19460
ZWILCH	BU532663	ROR1
ZWINT	CXCL13	GIMAP7
	A_32_P85230	SORBS1
	TREM1	PHGDH
	LOC100130331	PALM
	CAV2	A_32_P122492
	TNS4	ITGBL1
	A_24_P247169	A_24_P152753
	FLNB	ENST00000397948
	RECQL4	BU567832
	ENST00000357303	A_24_P2584
	CEACAM1	LPL
	DDX56	PDLIM3
	KLF7	BCL6
	TWF2	LOC100286909
	DSG2	AK091057
	CREB3	BF790499
	A_32_P203959	C3orf57
	FEZ1	DUSP26
	XPO6	DYNLT3
	RSAD2	HMGCR
	KARS	A_24_P919283
	C19orf66	CA5B
	POLD2	BEX2
	BRD9	FAM59A
	ABL2	TANC1
	PITPNM1	BU678534
	ARL14	TGM1
	COL1A1	ECHDC3
	MT1B	A_24_P110601
	NXN	DUSP13
	ZYX	SERP2
	SKIV2L	RASSF2
	DBNL	ID4
	HLA-B	WHAMM
	IL32	RNF112
	A_24_P32735	SULT2B1
	ZSCAN10	SMOC2
	A_24_P32715	ATP9A
	A_23_P314024	A_32_P61975
	HPCAL1	ARL4A
	INPP1	LYPD5
	WNT7A	ADAMTS5
	PEF1	TEK
	MAPKAPK2	A_24_P118382
	IRAK1	ENST00000444996
	TNRC18	TSPYL4
	PSAP	KLK13
	PTGS2	CEBPA
	LIG1	PLCD1
	SCRT2	C10orf57
	SLC16A1	ANK3
	ENTPD6	CDKN1C
	SART1	ALOX12
	MAD2L2	EPB41L3
	MX2	PLXDC2
	HTR7	HMBOX1
	CTGF	BX097190
	ARL4D	GLRX
	FBRSL1	ENST00000342409
	RBM19	TBL1Y
	EIF4A1	TRPS1
	C17orf101	ZBED3
	PLSCR1	ZNF395
	SLC12A4	CYP4F22
	GJB5	NLRX1
	AK024371	A_32_P191285
	TMBIM1	ZBTB20
	SULF1	TMTC1
	A_24_P153002	ENST00000398981
	LSM4	NCRNA00185
	GALNT2	ABCA5
	SORL1	CCDC25
	ENO1	ARMCX1
	RTP3	GPER
	BCAR3	NAAA
	SLC35B2	ENST00000450219
	STOML2	A_23_P82488
	SLC6A10P	A_24_P545200
	CDC37	ABLIM2
	LOC100294275	LARS
	C7orf49	TNNC1
	A_32_P160254	EVPL
	RTKN	KIAA0114
	PRMT1	A_24_P516728
	ENST00000368503	PLAC2
	A_32_P15466	A_32_P103678
	FLJ39632	CD1C
	APOL1	SOSTDC1
	TRIM27	BX649128
	MYPOP	RANBP2
	A_24_P184295	RANBP9
	KIFC3	CRNDE
	AHSA1	A_23_P64962
	LRPAP1	ACSL1
	PRKD2	FGF2
	CHTF8	A_23_P136013
	LAPTM5	LSP1
	A_24_P578641	SERTAD4
	IFI30	FZD10
	MT1L	SLC39A2
	TTC4	ENPP4
	BRMS1	A_24_P384196
	VAV2	MAN1B1
	SLC35C2	C5orf41
	SEPX1	ENST00000221282
	A_32_P144281	SLC16A7
	TM4SF19	FZD7
	A_32_P105865	ATP10D
	LOC100291560	PLCXD1
	A_24_P33595	PHF17
	DUS2L	GAMT
	ZNF467	CEP68
	TPM1	LTBP4
	TIMP1	GLTP
	C12orf44	ISM1
	TRAP1	FOXF1
	MELK	HIST1H4L
	ARSJ	PRKAR2B
	FSCN1	A_24_P11045
	C10orf35	A_24_P213375
	BG182941	AKR1C3
	SLC9A1	FCGBP
	FAM83A	LOC642826
	SCYL1	AK130644
	MICAL2	ECM2
	C6orf145	FAM162A
	C16orf42	ANKRD12
	CORO1B	SNURF
	A_24_P75748	C12orf29
	ZBTB17	ABHD5
	AXIN1	DR158650
	VEGFA	A_32_P8732
	RNF40	HECTD1
	SERINC2	IRX5
	A_24_P264416	CA13
	C16orf74	BX393727
	SMARCA4	A_24_P136011
	UBA7	A_32_P48526
	LILRB3	RIMS3
	GPAA1	ZDHHC21
	PXN	C1QTNF2
	TMEM8A	OXCT1
	A_24_P752279	BNIP3L
	GINS2	LOC100170939
	CCDC50	AK024956
	GD136470	UBE4B
	RNF152	EYA2
	PLOD3	A_24_P135461
	EHBP1L1	GPR124
	TACC3	GSN
	PLEKHF1	ENST00000370094
	SDHALP1	C1orf21
	SPPL2B	GGTA1
	LYN	A_23_P204541
	SH2D2A	GPD1L
	MAN2B1	LOC100291051
	IGF2BP2	STOX2
	A_32_P46700	A_23_P301803
	A_24_P780319	MB
	FAM131C	JMY
	BOP1	SDPR
	NUBP2	CLCA4
	CAP1	A_23_P209459
	A_32_P353677	A_32_P186865
	MFSD3	GOLSYN
	SNX8	DOCK11
	BCL2A1	ELF5
	MUL1	TYRO3
	A4GALT	A_24_P879428
	ENST00000398996	A_32_P179526
	A_32_P63162	GPC3
	HAPLN1	PPP2R5A
	ZDHHC12	CTTNBP2
	SDF2L1	PM20D2
	LILRB2	RBBP6
	SPSB4	RNF11
	GNB2	PYGM
	EGLN2	AK124166
	SHMT2	KIAA1715
	NR2F6	RHOU
	A_32_P86009	CSRP2
	METRN	CCDC144A
	SEC61A1	A_32_P224449
	ABCF2	AK128103
	GALNS	C11orf54
	TAPBPL	CNNM4
	EMR1	A_32_P201150
	LOC729406	ATP2C2
	C11orf59	HIST1H4B
	MRPL28	LAMC3
	LOXL2	ME1
	CPNE1	TNFRSF19
	MICALL2	MYB
	TMEM102	PSD3
	A_24_P392407	ENST00000370857
	MGAT1	LOC730102
	COMT	ACOX1
	BU561469	ICOSLG
	RUVBL2	ETFDH
	ENST00000380361	MGLL
	DHPS	CR608907
	GPR39	A_32_P230537
	KIFC1	C9orf103
	MGAT4B	LYNX1
	MYO1C	LOC340888
	TAX1BP3	FITM2
	KIF4A	ADAP2
	FLJ22184	ENST00000438607
	FBXL6	AK021744
	LOC151438	SLC37A2
	LOC344967	DSC3
	PTGFRN	LPHN2
	STK19	MAGI1
	HRAS	MUSTN1
	HTT	NDUFB1
	A_32_P179910	TTC39B
	LYPLA2P1	TCEA3
	CDK5RAP1	CAT
	A_24_P739075	ADH1C
	A_24_P929650	HBA2
	A_24_P632230	PDGFRL
	YKT6	RSPO3
	SHC1	HOOK1
	P704P	KIAA0240
	CYB561D1	CBFA2T3
	RAB11FIP5	LY6D
	A_32_P48066	ITGA7
	MAP7D1	C6orf142
	C22orf9	A_24_P895836
	CYHR1	SEMA6D
	COASY	BQ926066
	A_24_P475115	A_24_P854758
	AIFM2	CTSF
	SH2D3A	SPATA18
	A_24_P912058	MAGEH1
	GPR172A	PRRT2
	GSDMB	PIK3C2B
	CBLC	MACF1
	FAM176A	NFIB
	A_23_P170719	A_24_P554156
	NLRC5	DEPDC6
	C16orf59	A_32_P10327
	SRP68	BX106126
	ENST00000457596	CYP2C9
	TRAF2	TTC3
	IL15RA	SLC16A5
	UBXN6	IGFBP2
	A_24_P383751	EMP2
	LCE1D	CLK1
	FBN2	HIST1H3A
	PPP4R4	BX476711
	DTX3L	NARG1L
	PDAP1	ZHX3
	SLC2A9	N4BP2
	FAM83F	SEPT7
	CCDC127	ACOX2
	GRIN2D	C14orf106
	LOC401218	CR610181
	JMJD4	BC042017
	BX095413	ATOH8
	FOLR3	BM984383
	SLC25A11	FAM63A
	PMPCA	SLC5A10
	AZI1	BM701600
	CYTH2	RBP4
	PRR7	STARD9
	AAGAB	CFP
	A_32_P152999	IL1R1
	A_32_P234913	RNU12
	A_24_P238286	RAET1E
	EFNB1	EIF4EBP2
	BCAP31	A_24_P76169
	NGRN	A_32_P200947
	METTL11A	SLC5A1
	ADCK5	AL832146
	YARS	A_24_P596251
	PTGES2	TTRAP
	FEN1	TMEM40
	WDR46	AL110177
	A_24_P828125	XG
	LOC387763	INTS10
	CHST2	FMO3
	APOL4	A_24_P298604
	TPSG1	CYP4F8
	SLC39A1	ANO8
	CSRNP1	SEPHS1
	ZBTB32	CNOT6L
	C5orf62	TMPRSS11A
	LOC100293208	A_32_P112263
	LUZP1	MGAT3
	NDUFS2	MEOX2
	PARP10	THSD4
	NOP56	SLCO3A1
	A_32_P213755	C1orf198
	PRSS22	A_32_P177725
	CHST15	A_32_P203749
	LOC148413	KCTD1
	A_23_P66347	CTRB2
	A_24_P912720	NKTR
	ABCF1	LCE3C
	DUSP4	SV2B
	A_24_P75408	NCKAP5
	KIF2C	KIAA0528
	C4orf48	TMEM64
	PPP1R14B	SMO
	A_32_P113533	SGCA
	PPP4R1	GPRASP1
	RAI14	ANKRD22
	LHFPL2	EMX2
	B3GAT3	MYBPC1
	PHF15	A_32_P77742
	KIF22	PRSS27
	C11orf41	A_24_P306527
	A_32_P160200	C22orf32
	HCP5	TSHZ1
	TFG	PON3
	A_32_P8724	PRRX2
	MRPL38	A_32_P213418
	A_24_P195454	A_32_P167631
	BSG	ASPG
	AATF	A_32_P159289
	TAPBP	PABPC3
	FTL	ANG
	DNPEP	AK128814
	DLGAP3	ARMCX2
	NEUROG3	DCN
	TIGD5	TNRC6C
	C17orf62	GLDN
	ITGA5	AZI2
	A_24_P229903	TMPRSS11D
	B4GALT1	BRP44L
	DCTPP1	A_32_P19466
	JMJD6	QPCT
	ATP1A1	LGI3
	SMARCD2	C5orf4
	A_24_P375962	AHNAK
	TMEM191B	PLA2G4D
	RELA	SLCO2A1
	TRIM21	KIT
	NEURL3	A_32_P42367
	GIPC1	BU686952
	APP	JMJD1C
	ORC6L	LRP4
	MPG	A_24_P126931
	C1QC	LCE3E
	WDR51A	KLK10
	C20orf20	ENST00000418275
	CORO1A	NPDC1
	NDRG1	AR
	DHX58	C2orf76
	IFITM4P	ZBTB16
	LAMP3	CYP51A1
	TCP11L1	MYBPC2
	GPS1	ARRDC3
	DSCAM	FOXN3
	CNDP2	LOC157562
	CEP55	AL546498
	AIF1	LOC100288196
	ICOS	MPZL2
	MT1E	A_24_P76358
	ATAD3B	MAP1LC3A
	ENST00000399573	A_32_P212294
	CDC6	MKL2
	FBXW4	IRX3
	FNDC3B	A_32_P186364
	A_24_P349869	AMICA1
	MIIP	DMKN
	TSR2	PAX9
	PSD4	A_24_P260300
	CPSF1	A_24_P594721
	A_32_P186710	ENPP1
	ZMYND19	ATP1B2
	MED27	LOC100129387
	A_24_P533990	HIST1H3E
	TGFB1	TXLNB
	A_24_P247074	A_24_P835763
	RPN2	MITF
	STK17A	CB111670
	FLJ35390	RASSF3
	DCAF7	GOLGA4
	FHL2	YOD1
	C19orf6	WDR26
	RELB	C5orf20
	PPAN	BX107298
	NACC2	NTN4
	NSUN5C	CDKN1B
	A_32_P103464	MEIS1
	PPID	ZNF185
	FBLIM1	A_24_P922101
	POTEE	AK123448
	B4GALT7	LGR4
	ENST00000270031	GIMAP1
	RPS6KA4	ANKH
	ANXA2P3	A_32_P146844
	A_24_P33055	BX640652
	NEK6	HSPB2
	A_23_P17444	ATL1
	SNRPB	PALMD
	CD2BP2	A_24_P144666
	DHX9	AK125162
	GAST	A_24_P212726
	NFE2L1	EML1
	URG4	ST6GALNAC1
	A_32_P54128	SCN4B
	RAD51	MLLT4
	UBE2M	ECSCR
	C10orf47	PDLIM5
	HYI	A_32_P206104
	DISP2	A_24_P653354
	NFKBIE	C16orf45
	ACOT9	CHMP2B
	TP53I13	A_32_P198412
	SRGAP1	APOBEC2
	PIGQ	A_24_P675947
	PLXNB2	GOLIM4
	CDC25A	AK097322
	A_24_P126731	CLCN3
	HS6ST2	MYO6
	ANLN	A_24_P930551
	CDIPT	CDH26
	LAIR1	SH3BGRL2
	GSS	PSAT1
	KLHL6	GAS5
	ANGPT2	ZNF345
	AARS	DSC2
	BG118529	RPL23AP71
	HM13	CCL27
	IER5L	HIPK3
	A_32_P72611	SLC40A1
	A_32_P145764	AASDH
	CCL3L3	VPS13A
	POLR2E	HPSE
	CAD	DAAM2
	CUX1	CPLX3
	MT1H	LOC100286937
	COL17A1	FBXO9
	AGPAT6	SVEP1
	HES4	GRK5
	LAMA5	F10
	NCF2	ANKRD23
	CD40	TMEM170B
	MICALL1	KAZALD1
	PPIE	ROM1
	A_24_P358606	A_32_P163996
	FARSA	ALDH5A1
	A_24_P67748	BTBD9
	CCND3	A_32_P33913
	MYO1E	AK096500
	ELOF1	A_32_P130290
	CLPTM1L	STXBP3
	SLC20A1	AK057652
	ESYT1	AEBP2
	A_24_P341058	HEATR5A
	A_24_P938135	ENST00000399893
	LASP1	LGALS3
	AIM1L	NUCB2
	PIM2	LYPD2
	CDC45L	AK123483
	FADS1	SLC16A9
	A_24_P273214	PPARG
	SF3A2	A_32_P227673
	LMAN2	CAST
	C11orf17	NP366270
	FCRLB	A_32_P166356
	A_32_P44139	CHRDL1
	RAB27A	VWF
	TUBGCP2	ANTXR1
	HLA-E	A_24_P392082
	IL2RA	LCE1A
	AP1M2	A_32_P160670
	COL4A2	BCL2
	WNT5B	ING5
	SCO2	AHRR
	IL4R	ADCY4
	ZNF668	PRCP
	CD163	AMY1C
	GPATCH3	MCCC1
	TNFAIP3	CLINT1
	POLA2	A_24_P324224
	A_24_P868905	ITGA8
	MED24	A_32_P194423
	BCL2L12	A_24_P272713
	TMEM177	TAOK1
	A_24_P110101	KIAA1683
		C20orf177
		RAB25
		LYST
		ITM2B
		PNPLA8
		A_32_P222571
		SALL2
		A_32_P191074
		BF513235
		ENST00000429401
		BCL2L10
		A_23_P120644
		RAB11FIP1
		LOC441461
		TAPT1
		ZMIZ1
		XKRX
		A_32_P94631
		PGM2
		PCMTD2
		CLIP4
		PRKAR2A
		SCLT1
		A_23_P63953
		NOL3
		LOC390424
		FAM171A1
		NEURL1B
		GIMAP8
		ZC3H6
		CR620977
		AK091744
		TSPAN12
		TMX4
		FLJ41603
		FAM162B
		RFX7
		ACN9
		DNAJA4
		KIAA0232
		NAP1L2
		CRABP2
		ENST00000393496
		LEPROTL1
		FAM172A
		SMPX
		KIAA0776
		SMAD5OS
		RNASE4
		CD389391
		KIAA1737
		SRRM1
		LOC100131138
		NELL1
		AJ420543
		BX537788
		DCP1B
		A_23_P200955
		A_24_P182122
		HLA-DQA2
		ICAM2
		ZNF92
		COL8A2
		APPL2
		LGI4
		TSPAN11
		ZNF681
		A_24_P118874
		C10orf118
		KRT10
		NKAIN1
		ADRA2C
		GREM2
		BTBD16
		ENST00000450802
		AK092810
		HIST1H1A
		LRRK2
		TREX2
		NOTCH2
		GNAZ
		SCUBE2
		A_32_P217523
		A_24_P575336
		A_32_P207848
		NTF3
		STRBP
		TPR
		ATG16L2
		NBPF20
		ZNF589
		PPL
		FAM117A
		GLG1
		A_32_P40673
		SH3D19
		A_32_P222060
		PLA2G12A
		LONRF1
		LOC647121
		UGP2
		CCDC6
		EZR
		ENST00000445903
		ZNF721
		PAFAH1B1
		A_24_P830025
		TACC2
		ANKRD36
		ARHGEF10L
		KIAA0485
		CNRIP1
		CDKN2AIP
		ZNF843
		MYOZ1
		PODXL
		SERPINB7
		SNHG8
		UGCG
		VSIG10
		TSPYL5
		C3orf32
		TBL1X
		LOC400061
		A_24_P346859
		RGN
		LMOD2
		IFRD1
		A_24_P298616
		WNT3
		TMTC2
		LIMS2
		LOC100292427
		MYOM2
		A_24_P934704
		STXBP5
		CYCS
		FGL2
		A_32_P212024
		TMEM100
		CPA3
		ITPR1
		OVOL1
		A_24_P930337
		A_32_P234996
		A_32_P12703
		KLHL3
		ENST00000414055
		LOC389033
		ZNF429
		ENST00000369408
		PPP1R12B
		TMOD4
		RASL10A
		CYP7B1
		PFDN1
		XKR4
		LOC339524
		A_24_P50489
		A_32_P10424
		LOC644950
		ENST00000479241
		SERPINB8
		A_32_P193166
		POMC
		CYP3A7
		HDC
		PMP22
		EXOC6
		ROBO1
		SMARCA2
		AKAP13
		LOC392335
		LOC338799
		A_24_P685729
		CYP4X1
		MAL2
		LOC645722
		A_32_P200773
		A_32_P182395
		ENST00000311275
		BC067285
		BEND5
		C14orf156
		KHDRBS3
		U25029
		ZNF425
		LOC728264
		TMEM14A
		A_24_P929083
		FAM13A
		GPM6B
		WHSC1L1
		CTNNBIP1
		LMBRD1
		LOC651250
		ENST00000405592
		HSD11B2
		A_24_P32207
		PAWR
		MYO5C
		HMGN5
		ATP10B
		TTYH1
		KRCC1
		NEAT1
		CKMT2
		LOC646973
		IGF1
		BDH2
		TOP2B
		MGST2
		KIAA0513
