# Supplementary material for: Screening for Biomarkers for Progression from Oral Leukoplakia to Oral Squamous Cell Carcinoma and Evaluation of Diagnostic Efficacy by Multiple Machine Learning Algorithms
Source: Cancers (Basel). 2022 Nov 25;14(23):5808. doi: 10.3390/cancers14235808 (PMC9738227; doi:10.3390/cancers14235808)
Supplement: Supplementary file 1 [file cancers-14-05808-s001.zip › Table S4. GO and KEGG pathway enrichment analyses.xlsx]

## Sheet: Sheet1
Supplementary Table 4. GO and KEGG pathway enrichment analyses
Ontology	ID	Description	P.adjust
BP	GO:0000280	nuclear division	0.002
BP	GO:0000910	cytokinesis	0.003
BP	GO:2001020	regulation of response to DNA damage stimulus	0.004
BP	GO:0140014	mitotic nuclear division	0.006
BP	GO:0000281	mitotic cytokinesis	0.013
CC	GO:0030496	midbody	0.049
CC	GO:0005819	spindle	0.049
CC	GO:0000790	nuclear chromatin	0.049
CC	GO:0090734	site of DNA damage	0.05
CC	GO:0016363	nuclear matrix	0.061
MF	GO:0043142	single-stranded DNA-dependent ATPase activity	0
MF	GO:0008026	ATP-dependent helicase activity	0
MF	GO:0003688	DNA replication origin binding	0
MF	GO:0140097	catalytic activity, acting on DNA	0.012
MF	GO:0035197	siRNA binding	0.016
KEGG	hsa03440	Homologous recombination	0.025
KEGG	hsa03460	Fanconi anemia pathway	0.025
KEGG	hsa05212	Pancreatic cancer	0.025
KEGG	hsa04110	Cell cycle	0.03
