# Supplementary material for: Screening for Biomarkers for Progression from Oral Leukoplakia to Oral Squamous Cell Carcinoma and Evaluation of Diagnostic Efficacy by Multiple Machine Learning Algorithms
Source: Cancers (Basel). 2022 Nov 25;14(23):5808. doi: 10.3390/cancers14235808 (PMC9738227; doi:10.3390/cancers14235808)
Supplement: Supplementary file 1 [file cancers-14-05808-s001.zip › Table S5. Gene set enrichment analysis (GSEA).xlsx]

## Sheet: Sheet1
Supplementary Table 5. Gene set enrichment analysis (GSEA)
Description	NES	P.adjust
KEGG_STEROID_HORMONE_BIOSYNTHESIS	-1.877	0.021
KEGG_DRUG_METABOLISM_CYTOCHROME_P450	-2.396	0.021
KEGG_METABOLISM_OF_XENOBIOTICS_BY_CYTOCHROME_P450	-2.323	0.021
KEGG_RETINOL_METABOLISM	-1.931	0.021
KEGG_ALPHA_LINOLENIC_ACID_METABOLISM	-1.859	0.021
KEGG_LINOLEIC_ACID_METABOLISM	-2.052	0.021
KEGG_BLADDER_CANCER	2.011	0.021
KEGG_INTESTINAL_IMMUNE_NETWORK_FOR_IGA_PRODUCTION	1.65	0.021
KEGG_CYTOSOLIC_DNA_SENSING_PATHWAY	2	0.021
KEGG_PROTEASOME	1.944	0.021
HALLMARK_MYOGENESIS	-1.86	0.007
HALLMARK_KRAS_SIGNALING_DN	-1.822	0.007
HALLMARK_MYC_TARGETS_V2	1.884	0.007
HALLMARK_IL6_JAK_STAT3_SIGNALING	2.232	0.007
HALLMARK_INTERFERON_ALPHA_RESPONSE	2.868	0.007
HALLMARK_COAGULATION	1.83	0.007
HALLMARK_HYPOXIA	1.518	0.007
HALLMARK_GLYCOLYSIS	1.711	0.007
HALLMARK_INFLAMMATORY_RESPONSE	2.505	0.007
HALLMARK_APOPTOSIS	1.746	0.007
NES: Normalized Enrichment Score
